# Supplementary material for: Virtual psychiatric care fast-tracked: reflections inspired by the COVID-19 pandemic
Source: BJPsych Bull. 2020 Aug 17:1–4. doi: 10.1192/bjb.2020.97 (PMC7492577; doi:10.1192/bjb.2020.97)
Supplement: Supplementary file 1 [file bjbsup.zip]

Archive with 3 entries (3 files):
- S2056469420000972sup001.pdf
- S2056469420000972sup002.pdf
- S2056469420000972sup003.pdf
